# Supplementary material for: IoT Big-Data Centred Knowledge Granule Analytic and Cluster Framework for BI Applications: A Case Base Analysis
Source: PLoS One. 2015 Nov 24;10(11):e0141980. doi: 10.1371/journal.pone.0141980 (PMC4657997; doi:10.1371/journal.pone.0141980)
Supplement: S1 File — (TXT) [file pone.0141980.s001.txt]

Instance-ID	Service Reliability	Product Quality	Trade Policies	Buying behavior
I-0001	0.70833	0.666	0.334	0.0504
I-0002	0.67833	0.6615	0.43391	0.0743
I-0003	0.534	0.1518	0.345	0.0605
I-0004	0.67733	0.6605	0.43591	0.10504
I-0005	0.66633	0.6595	0.43691	0.0743
I-0006	0.70733	0.666	0.314	0.0605
I-0007	0.67733	0.6615	0.43291	0.20504
I-0008	0.533	0.1518	0.344	0.0743
I-0009	0.67633	0.6605	0.43491	0.0605
I-0010	0.66533	0.6595	0.43591	0.30504
I-0011	0.70633	0.666	0.313	0.0743
I-0012	0.67633	0.875	0.43191	0.0605
I-0013	0.532	0.1518	0.343	0.40504
I-0014	0.67533	0.6605	0.43391	0.0743
I-0015	0.66433	0.6595	0.43491	0.0605
I-0016	0.70533	0.666	0.312	0.50504
I-0017	0.67533	0.875	0.43091	0.0743
I-0018	0.531	0.1518	0.342	0.0605
I-0019	0.67433	0.6605	0.43291	0.60504
I-0020	0.66333	0.6595	0.43391	0.0743
I-0021	0.70433	0.666	0.311	0.0605
I-0022	0.67433	0.875	0.42991	0.70504
I-0023	0.53	0.1518	0.341	0.0743
I-0024	0.67333	0.6605	0.43191	0.0605
I-0025	0.66233	0.6595	0.43291	0.80504
I-0026	0.70333	0.666	0.31	0.0743
I-0027	0.67333	0.875	0.42891	0.0605
I-0028	0.529	0.1518	0.34	0.90504
I-0029	0.67233	0.6605	0.43091	0.0743
I-0030	0.66133	0.6595	0.43191	0.0605
I-0031	0.70233	0.666	0.309	0.100504
I-0032	0.67233	0.875	0.42791	0.0743
I-0033	0.528	0.1518	0.339	0.0605
I-0034	0.67133	0.6605	0.42991	0.110504
I-0035	0.66033	0.569	0.43091	0.0743
I-0036	0.70133	0.666	0.308	0.0605
I-0037	0.67133	0.875	0.12791	0.120504
I-0038	0.527	0.1518	0.338	0.0743
I-0039	0.67033	0.6605	0.42891	0.0605
I-0040	0.65933	0.569	0.93091	0.130504
I-0041	0.70033	0.666	0.307	0.0743
I-0042	0.67033	0.875	0.12691	0.0605
I-0043	0.526	0.1518	0.337	0.140504
I-0044	0.66933	0.6605	0.42791	0.0743
I-0045	0.65833	0.569	0.92991	0.0605
I-0046	0.69933	0.666	0.306	0.150504
I-0047	0.66933	0.875	0.12591	0.0743
I-0048	0.525	0.1518	0.336	0.0605
I-0049	0.66833	0.6605	0.42691	0.160504
I-0050	0.65733	0.569	0.92891	0.0743
I-0051	0.69833	0.666	0.305	0.0605
I-0052	0.66833	0.875	0.12491	0.170504
I-0053	0.524	0.1518	0.335	0.0743
I-0054	0.66733	0.6605	0.42591	0.0605
I-0055	0.65633	0.569	0.92791	0.180504
I-0056	0.69733	0.666	0.304	0.0743
I-0057	0.66733	0.875	0.12391	0.0605
I-0058	0.523	0.1518	0.334	0.190504
I-0059	0.66633	0.6605	0.42491	0.0743
I-0060	0.65533	0.569	0.92691	0.0605
I-0061	0.69633	0.666	0.303	0.200504
I-0062	0.66633	0.875	0.12291	0.0743
I-0063	0.522	0.1518	0.333	0.0605
I-0064	0.66533	0.6605	0.42391	0.210504
I-0065	0.65433	0.569	0.92591	0.0743
I-0066	0.69533	0.666	0.302	0.0605
I-0067	0.66533	0.875	0.12191	0.220504
I-0068	0.521	0.1518	0.332	0.0743
I-0069	0.66433	0.6605	0.42291	0.0605
I-0070	0.65333	0.569	0.92491	0.230504
I-0071	0.69433	0.666	0.301	0.0743
I-0072	0.66433	0.875	0.12091	0.0605
I-0073	0.52	0.1518	0.331	0.240504
I-0074	0.66333	0.6605	0.42191	0.0743
I-0075	0.65233	0.569	0.92391	0.0605
I-0076	0.69333	0.666	0.3	0.250504
I-0077	0.66333	0.875	0.11991	0.0743
I-0078	0.519	0.1518	0.33	0.0605
I-0079	0.66233	0.6605	0.42091	0.260504
I-0080	0.65133	0.569	0.92291	0.0743
I-0081	0.69233	0.666	0.299	0.0605
I-0082	0.66233	0.875	0.11891	0.270504
I-0083	0.518	0.1518	0.329	0.0743
I-0084	0.66133	0.6605	0.41991	0.0605
I-0085	0.65033	0.569	0.92191	0.280504
I-0086	0.69133	0.666	0.298	0.0743
I-0087	0.66133	0.875	0.11791	0.0605
I-0088	0.517	0.1518	0.328	0.100504
I-0089	0.66033	0.6605	0.41891	0.0743
I-0090	0.64933	0.569	0.92091	0.0605
I-0091	0.69033	0.666	0.297	0.110504
I-0092	0.66033	0.875	0.11691	0.0743
I-0093	0.516	0.1518	0.327	0.0504
I-0094	0.65933	0.6605	0.41791	0.0743
I-0095	0.64833	0.569	0.91991	0.0605
I-0096	0.68933	0.666	0.296	0.10504
I-0097	0.65933	0.875	0.11591	0.0743
I-0098	0.515	0.1518	0.326	0.0605
I-0099	0.65833	0.6605	0.41691	0.20504
I-0100	0.64733	0.569	0.91891	0.0743
I-0101	0.68833	0.666	0.295	0.0605
I-0102	0.65833	0.875	0.11491	0.30504
I-0103	0.514	0.1518	0.325	0.0743
I-0104	0.65733	0.6605	0.41591	0.0605
I-0105	0.64633	0.569	0.91791	0.40504
I-0106	0.68733	0.666	0.294	0.0743
I-0107	0.65733	0.875	0.11391	0.0605
I-0108	0.513	0.1518	0.324	0.50504
I-0109	0.65633	0.6605	0.41491	0.0743
I-0110	0.64533	0.569	0.91691	0.0605
I-0111	0.68633	0.666	0.293	0.60504
I-0112	0.65633	0.875	0.11291	0.0743
I-0113	0.512	0.1518	0.323	0.0605
I-0114	0.65533	0.6605	0.41391	0.70504
I-0115	0.64433	0.569	0.91591	0.0743
I-0116	0.68533	0.666	0.292	0.0605
I-0117	0.65533	0.875	0.11191	0.80504
I-0118	0.511	0.1518	0.322	0.0743
I-0119	0.65433	0.6605	0.41291	0.0605
I-0120	0.64333	0.569	0.91491	0.90504
I-0121	0.68433	0.666	0.291	0.0504
I-0122	0.65433	0.875	0.11091	0.0743
I-0123	0.51	0.1518	0.321	0.0605
I-0124	0.65333	0.6605	0.41191	0.10504
I-0125	0.64233	0.569	0.91391	0.0743
I-0126	0.68333	0.666	0.29	0.0605
I-0127	0.65333	0.875	0.10991	0.20504
I-0128	0.509	0.1518	0.32	0.0743
I-0129	0.65233	0.6605	0.41091	0.0605
I-0130	0.64133	0.569	0.91291	0.30504
I-0131	0.68233	0.666	0.289	0.0743
I-0132	0.65233	0.875	0.10891	0.0605
I-0133	0.508	0.1518	0.319	0.40504
I-0134	0.65133	0.6605	0.40991	0.0743
I-0135	0.64033	0.569	0.91191	0.0605
I-0136	0.68133	0.666	0.288	0.50504
I-0137	0.65133	0.875	0.10791	0.0743
I-0138	0.507	0.1518	0.318	0.0605
I-0139	0.65033	0.6605	0.40891	0.60504
I-0140	0.63933	0.569	0.91091	0.0743
I-0141	0.68033	0.666	0.287	0.0605
I-0142	0.65033	0.875	0.10691	0.70504
I-0143	0.506	0.1518	0.317	0.0743
I-0144	0.64933	0.6605	0.40791	0.0605
I-0145	0.63833	0.569	0.90991	0.80504
I-0146	0.67933	0.666	0.286	0.0743
I-0147	0.64933	0.875	0.10591	0.0605
I-0148	0.505	0.1518	0.316	0.90504
I-0149	0.64833	0.6605	0.40691	0.0743
I-0150	0.63733	0.569	0.90891	0.0605
I-0151	0.67833	0.666	0.285	0.100504
I-0152	0.64833	0.875	0.10491	0.0743
I-0153	0.504	0.1518	0.315	0.0605
I-0154	0.64733	0.6605	0.40591	0.110504
I-0155	0.63633	0.569	0.90791	0.0743
I-0156	0.67733	0.666	0.284	0.0605
I-0157	0.64733	0.875	0.10391	0.120504
I-0158	0.503	0.1518	0.314	0.0743
I-0159	0.64633	0.6605	0.40491	0.0605
I-0160	0.63533	0.569	0.90691	0.130504
I-0161	0.67633	0.666	0.283	0.0743
I-0162	0.64633	0.875	0.10291	0.0605
I-0163	0.502	0.1518	0.313	0.140504
I-0164	0.64533	0.6605	0.40391	0.0743
I-0165	0.63433	0.569	0.90591	0.0605
I-0166	0.67533	0.666	0.282	0.150504
I-0167	0.64533	0.875	0.10191	0.0743
I-0168	0.501	0.1518	0.312	0.0605
I-0169	0.64433	0.6605	0.40291	0.160504
I-0170	0.63333	0.569	0.90491	0.0743
I-0171	0.67433	0.666	0.281	0.0605
I-0172	0.64433	0.875	0.10091	0.170504
I-0173	0.5	0.1518	0.311	0.0743
I-0174	0.64333	0.6605	0.40191	0.0605
I-0175	0.63233	0.569	0.90391	0.180504
I-0176	0.67333	0.666	0.28	0.0743
I-0177	0.64333	0.875	0.09991	0.0605
I-0178	0.499	0.1518	0.31	0.190504
I-0179	0.64233	0.6605	0.40091	0.0743
I-0180	0.63133	0.569	0.90291	0.0605
I-0181	0.67233	0.666	0.279	0.200504
I-0182	0.64233	0.875	0.09891	0.0743
I-0183	0.498	0.1518	0.309	0.0605
I-0184	0.64133	0.6605	0.39991	0.210504
I-0185	0.63033	0.569	0.90191	0.0743
I-0186	0.67133	0.666	0.278	0.0605
I-0187	0.64133	0.875	0.09791	0.220504
I-0188	0.497	0.1518	0.308	0.0743
I-0189	0.64033	0.6605	0.39891	0.0605
I-0190	0.62933	0.569	0.90091	0.230504
I-0191	0.67033	0.666	0.277	0.0743
I-0192	0.64033	0.875	0.09691	0.0605
I-0193	0.496	0.1518	0.307	0.240504
I-0194	0.63933	0.6605	0.39791	0.0743
I-0195	0.62833	0.569	0.89991	0.0605
I-0196	0.66933	0.666	0.276	0.0504
I-0197	0.63933	0.875	0.09591	0.0743
I-0198	0.495	0.1518	0.306	0.0605
I-0199	0.63833	0.6605	0.39691	0.10504
I-0200	0.62733	0.569	0.89891	0.0743
I-0201	0.66833	0.666	0.275	0.0605
I-0202	0.63833	0.875	0.09491	0.20504
I-0203	0.494	0.1518	0.305	0.0743
I-0204	0.63733	0.6605	0.39591	0.0605
I-0205	0.62633	0.569	0.89791	0.30504
I-0206	0.66733	0.666	0.274	0.0743
I-0207	0.63733	0.875	0.09391	0.0605
I-0208	0.493	0.1518	0.304	0.40504
I-0209	0.63633	0.6605	0.39491	0.0743
I-0210	0.62533	0.569	0.89691	0.0605
I-0211	0.66633	0.666	0.273	0.50504
I-0212	0.63633	0.875	0.09291	0.0743
I-0213	0.492	0.1518	0.303	0.0605
I-0214	0.63533	0.6605	0.39391	0.60504
I-0215	0.62433	0.569	0.89591	0.0743
I-0216	0.66533	0.666	0.272	0.0605
I-0217	0.63533	0.875	0.09191	0.70504
I-0218	0.491	0.1518	0.302	0.0743
I-0219	0.63433	0.6605	0.39291	0.0605
I-0220	0.62333	0.569	0.89491	0.80504
I-0221	0.66433	0.666	0.271	0.0743
I-0222	0.63433	0.875	0.09091	0.0605
I-0223	0.49	0.1518	0.301	0.90504
I-0224	0.63333	0.6605	0.39191	0.0743
I-0225	0.62233	0.569	0.89391	0.0605
I-0226	0.66333	0.666	0.27	0.100504
I-0227	0.63333	0.875	0.08991	0.0743
I-0228	0.489	0.1518	0.3	0.0605
I-0229	0.63233	0.6605	0.39091	0.110504
I-0230	0.62133	0.569	0.89291	0.0743
I-0231	0.66233	0.666	0.269	0.0605
I-0232	0.63233	0.875	0.08891	0.120504
I-0233	0.488	0.1518	0.299	0.0743
I-0234	0.63133	0.6605	0.38991	0.0605
I-0235	0.62033	0.569	0.89191	0.130504
I-0236	0.66133	0.666	0.268	0.0743
I-0237	0.63133	0.875	0.08791	0.0605
I-0238	0.487	0.1518	0.298	0.140504
I-0239	0.63033	0.6605	0.38891	0.0743
I-0240	0.61933	0.569	0.89091	0.0605
I-0241	0.66033	0.666	0.267	0.150504
I-0242	0.63033	0.875	0.08691	0.0743
I-0243	0.486	0.1518	0.297	0.0605
I-0244	0.62933	0.6605	0.38791	0.160504
I-0245	0.61833	0.569	0.88991	0.0743
I-0246	0.65933	0.666	0.266	0.0605
I-0247	0.62933	0.875	0.08591	0.170504
I-0248	0.485	0.1518	0.296	0.0743
I-0249	0.62833	0.6605	0.38691	0.0605
I-0250	0.61733	0.569	0.88891	0.180504
I-0251	0.65833	0.666	0.265	0.0743
I-0252	0.62833	0.875	0.08491	0.0605
I-0253	0.484	0.1518	0.295	0.190504
I-0254	0.62733	0.6605	0.38591	0.0743
I-0255	0.61633	0.569	0.88791	0.0605
I-0256	0.65733	0.666	0.264	0.200504
I-0257	0.62733	0.875	0.08391	0.0743
I-0258	0.483	0.1518	0.294	0.0605
I-0259	0.62633	0.6605	0.38491	0.210504
I-0260	0.61533	0.569	0.88691	0.0743
I-0261	0.65633	0.666	0.263	0.0605
I-0262	0.62633	0.875	0.08291	0.220504
I-0263	0.482	0.1518	0.293	0.0743
I-0264	0.62533	0.6605	0.38391	0.0605
I-0265	0.61433	0.569	0.88591	0.230504
I-0266	0.65533	0.666	0.262	0.0743
I-0267	0.62533	0.875	0.08191	0.0605
I-0268	0.481	0.1518	0.292	0.0504
I-0269	0.62433	0.6605	0.38291	0.0743
I-0270	0.61333	0.569	0.88491	0.0605
I-0271	0.65433	0.666	0.261	0.10504
I-0272	0.62433	0.875	0.08091	0.0743
I-0273	0.48	0.1518	0.291	0.0605
I-0274	0.62333	0.6605	0.38191	0.20504
I-0275	0.61233	0.569	0.88391	0.0743
I-0276	0.65333	0.666	0.26	0.0605
I-0277	0.62333	0.875	0.07991	0.30504
I-0278	0.479	0.1518	0.29	0.0743
I-0279	0.62233	0.6605	0.38091	0.0605
I-0280	0.61133	0.569	0.88291	0.40504
I-0281	0.65233	0.666	0.259	0.0743
I-0282	0.62233	0.875	0.07891	0.0605
I-0283	0.478	0.1518	0.289	0.50504
I-0284	0.62133	0.6605	0.37991	0.0743
I-0285	0.61033	0.569	0.88191	0.0605
I-0286	0.65133	0.666	0.258	0.60504
I-0287	0.62133	0.875	0.07791	0.0743
I-0288	0.477	0.1518	0.288	0.0605
I-0289	0.62033	0.6605	0.37891	0.70504
I-0290	0.60933	0.569	0.88091	0.0743
I-0291	0.65033	0.666	0.257	0.0605
I-0292	0.62033	0.875	0.07691	0.80504
I-0293	0.476	0.1518	0.287	0.0743
I-0294	0.61933	0.6605	0.37791	0.0605
I-0295	0.60833	0.569	0.87991	0.90504
I-0296	0.64933	0.666	0.256	0.0743
I-0297	0.61933	0.875	0.07591	0.0605
I-0298	0.475	0.1518	0.286	0.100504
I-0299	0.61833	0.6605	0.37691	0.0743
I-0300	0.60733	0.569	0.87891	0.0605
I-0301	0.64833	0.666	0.255	0.110504
I-0302	0.61833	0.875	0.07491	0.0743
I-0303	0.474	0.1518	0.285	0.0605
I-0304	0.61733	0.6605	0.37591	0.120504
I-0305	0.60633	0.569	0.87791	0.0743
I-0306	0.64733	0.666	0.254	0.0605
I-0307	0.61733	0.875	0.07391	0.130504
I-0308	0.473	0.1518	0.284	0.0743
I-0309	0.61633	0.6605	0.37491	0.0605
I-0310	0.60533	0.569	0.87691	0.140504
I-0311	0.64633	0.666	0.253	0.0743
I-0312	0.61633	0.875	0.07291	0.0605
I-0313	0.472	0.1518	0.283	0.150504
I-0314	0.61533	0.6605	0.37391	0.0743
I-0315	0.60433	0.569	0.87591	0.0605
I-0316	0.64533	0.666	0.252	0.160504
I-0317	0.61533	0.875	0.07191	0.0743
I-0318	0.471	0.1518	0.282	0.0605
I-0319	0.61433	0.6605	0.37291	0.170504
I-0320	0.60333	0.569	0.87491	0.0743
I-0321	0.64433	0.666	0.251	0.0605
I-0322	0.61433	0.875	0.07091	0.180504
I-0323	0.47	0.1518	0.281	0.0743
I-0324	0.61333	0.6605	0.37191	0.0605
I-0325	0.60233	0.569	0.87391	0.190504
I-0326	0.64333	0.666	0.25	0.0743
I-0327	0.61333	0.875	0.06991	0.0605
I-0328	0.469	0.1518	0.28	0.200504
I-0329	0.61233	0.6605	0.37091	0.0743
I-0330	0.60133	0.569	0.87291	0.0605
I-0331	0.64233	0.666	0.249	0.210504
I-0332	0.61233	0.875	0.06891	0.0743
I-0333	0.468	0.1518	0.279	0.0605
I-0334	0.61133	0.6605	0.36991	0.220504
I-0335	0.60033	0.569	0.87191	0.0743
I-0336	0.64133	0.666	0.248	0.0605
I-0337	0.61133	0.875	0.06791	0.230504
I-0338	0.467	0.1518	0.278	0.0743
I-0339	0.61033	0.6605	0.36891	0.0605
I-0340	0.59933	0.569	0.87091	0.240504
I-0341	0.64033	0.666	0.247	0.0743
I-0342	0.61033	0.875	0.06691	0.0605
I-0343	0.466	0.1518	0.277	0.0504
I-0344	0.60933	0.6605	0.36791	0.0743
I-0345	0.59833	0.569	0.86991	0.0605
I-0346	0.63933	0.666	0.246	0.10504
I-0347	0.60933	0.875	0.06591	0.0743
I-0348	0.465	0.1518	0.276	0.0605
I-0349	0.60833	0.6605	0.36691	0.20504
I-0350	0.59733	0.569	0.86891	0.0743
I-0351	0.63833	0.666	0.245	0.0605
I-0352	0.60833	0.875	0.06491	0.30504
I-0353	0.464	0.1518	0.275	0.0743
I-0354	0.60733	0.6605	0.36591	0.0605
I-0355	0.59633	0.569	0.86791	0.40504
I-0356	0.63733	0.666	0.244	0.0743
I-0357	0.60733	0.875	0.06391	0.0605
I-0358	0.463	0.1518	0.274	0.50504
I-0359	0.60633	0.6605	0.36491	0.0743
I-0360	0.59533	0.569	0.86691	0.0605
I-0361	0.63633	0.666	0.243	0.60504
I-0362	0.60633	0.875	0.06291	0.0743
I-0363	0.462	0.1518	0.273	0.0605
I-0364	0.60533	0.6605	0.36391	0.70504
I-0365	0.59433	0.569	0.86591	0.0743
I-0366	0.63533	0.666	0.242	0.0605
I-0367	0.60533	0.875	0.06191	0.80504
I-0368	0.461	0.1518	0.272	0.0743
I-0369	0.60433	0.6605	0.36291	0.0605
I-0370	0.59333	0.569	0.86491	0.90504
I-0371	0.63433	0.666	0.241	0.0743
I-0372	0.60433	0.875	0.06091	0.0605
I-0373	0.46	0.1518	0.271	0.100504
I-0374	0.60333	0.6605	0.36191	0.0743
I-0375	0.59233	0.569	0.86391	0.0605
I-0376	0.63333	0.666	0.24	0.110504
I-0377	0.60333	0.875	0.05991	0.0743
I-0378	0.459	0.1518	0.27	0.0605
I-0379	0.60233	0.6605	0.36091	0.120504
I-0380	0.59133	0.569	0.86291	0.0743
I-0381	0.63233	0.666	0.239	0.0605
I-0382	0.60233	0.875	0.05891	0.130504
I-0383	0.458	0.1518	0.269	0.0743
I-0384	0.60133	0.6605	0.35991	0.0605
I-0385	0.59033	0.569	0.86191	0.140504
I-0386	0.63133	0.666	0.238	0.0743
I-0387	0.60133	0.875	0.05791	0.0605
I-0388	0.457	0.1518	0.268	0.150504
I-0389	0.60033	0.6605	0.35891	0.0743
I-0390	0.58933	0.569	0.86091	0.0605
I-0391	0.63033	0.666	0.237	0.160504
I-0392	0.60033	0.875	0.05691	0.0743
I-0393	0.456	0.1518	0.267	0.0605
I-0394	0.59933	0.6605	0.35791	0.170504
I-0395	0.58833	0.569	0.85991	0.0743
I-0396	0.62933	0.666	0.236	0.0605
I-0397	0.59933	0.875	0.05591	0.180504
I-0398	0.455	0.1518	0.266	0.0743
I-0399	0.59833	0.6605	0.35691	0.0605
I-0400	0.58733	0.569	0.85891	0.190504
I-0401	0.62833	0.666	0.235	0.0743
I-0402	0.59833	0.875	0.05491	0.0605
I-0403	0.454	0.1518	0.265	0.200504
I-0404	0.59733	0.6605	0.35591	0.0743
I-0405	0.58633	0.569	0.85791	0.0605
I-0406	0.62733	0.666	0.234	0.210504
I-0407	0.59733	0.875	0.05391	0.0743
I-0408	0.453	0.1518	0.264	0.0605
I-0409	0.59633	0.6605	0.35491	0.220504
I-0410	0.58533	0.569	0.85691	0.0743
I-0411	0.62633	0.666	0.233	0.0605
I-0412	0.59633	0.875	0.05291	0.230504
I-0413	0.452	0.1518	0.263	0.0743
I-0414	0.59533	0.6605	0.35391	0.0605
I-0415	0.58433	0.569	0.85591	0.0504
I-0416	0.62533	0.666	0.232	0.0743
I-0417	0.59533	0.875	0.05191	0.0605
I-0418	0.451	0.1518	0.262	0.10504
I-0419	0.59433	0.6605	0.35291	0.0743
I-0420	0.58333	0.569	0.85491	0.0605
I-0421	0.62433	0.666	0.231	0.20504
I-0422	0.59433	0.875	0.05091	0.0743
I-0423	0.45	0.1518	0.261	0.0605
I-0424	0.59333	0.6605	0.35191	0.30504
I-0425	0.58233	0.569	0.85391	0.0743
I-0426	0.62333	0.666	0.23	0.0605
I-0427	0.59333	0.875	0.04991	0.40504
I-0428	0.449	0.1518	0.26	0.0743
I-0429	0.59233	0.6605	0.35091	0.0605
I-0430	0.58133	0.569	0.85291	0.50504
I-0431	0.62233	0.666	0.229	0.0743
I-0432	0.59233	0.875	0.04891	0.0605
I-0433	0.448	0.1518	0.259	0.60504
I-0434	0.59133	0.6605	0.34991	0.0743
I-0435	0.58033	0.569	0.85191	0.0605
I-0436	0.62133	0.666	0.228	0.70504
I-0437	0.59133	0.875	0.04791	0.0743
I-0438	0.447	0.1518	0.258	0.0605
I-0439	0.59033	0.6605	0.34891	0.80504
I-0440	0.57933	0.569	0.85091	0.0743
I-0441	0.62033	0.666	0.227	0.0605
I-0442	0.59033	0.875	0.04691	0.90504
I-0443	0.446	0.1518	0.257	0.0743
I-0444	0.58933	0.6605	0.34791	0.0605
I-0445	0.57833	0.569	0.84991	0.100504
I-0446	0.61933	0.666	0.226	0.1743
I-0447	0.58933	0.875	0.04591	0.0605
I-0448	0.445	0.1518	0.256	0.110504
I-0449	0.58833	0.6605	0.34691	0.0743
I-0450	0.57733	0.569	0.84891	0.0605
I-0451	0.61833	0.666	0.225	0.120504
I-0452	0.58833	0.875	0.04491	0.1743
I-0453	0.444	0.1518	0.255	0.0605
I-0454	0.58733	0.6605	0.34591	0.130504
I-0455	0.57633	0.569	0.84791	0.0743
I-0456	0.61733	0.666	0.224	0.0605
I-0457	0.58733	0.875	0.04391	0.140504
I-0458	0.443	0.1518	0.254	0.0743
I-0459	0.58633	0.6605	0.34491	0.0605
I-0460	0.57533	0.569	0.84691	0.150504
I-0461	0.61633	0.666	0.223	0.0743
I-0462	0.58633	0.875	0.04291	0.0605
I-0463	0.442	0.1518	0.253	0.160504
I-0464	0.58533	0.6605	0.34391	0.0743
I-0465	0.57433	0.569	0.84591	0.0605
I-0466	0.61533	0.666	0.222	0.170504
I-0467	0.58533	0.875	0.04191	0.0743
I-0468	0.441	0.1518	0.252	0.0605
I-0469	0.58433	0.6605	0.34291	0.180504
I-0470	0.57333	0.569	0.84491	0.0743
I-0471	0.61433	0.666	0.221	0.0605
I-0472	0.58433	0.875	0.04091	0.190504
I-0473	0.44	0.1518	0.251	0.1943
I-0474	0.58333	0.6605	0.34191	0.1805
I-0475	0.57233	0.569	0.84391	0.320504
I-0476	0.61333	0.666	0.22	0.1943
I-0477	0.58333	0.875	0.03991	0.1805
I-0478	0.439	0.1518	0.25	0.330504
I-0479	0.58233	0.6605	0.34091	0.1943
I-0480	0.57133	0.569	0.84291	0.1805
I-0481	0.61233	0.666	0.219	0.340504
I-0482	0.58233	0.875	0.03891	0.1943
I-0483	0.438	0.1518	0.249	0.1805
I-0484	0.58133	0.6605	0.33991	0.350504
I-0485	0.57033	0.569	0.84191	0.1943
I-0486	0.61133	0.666	0.218	0.1805
I-0487	0.58133	0.875	0.03791	0.360504
I-0488	0.437	0.1518	0.248	0.1943
I-0489	0.58033	0.6605	0.33891	0.1805
I-0490	0.56933	0.569	0.84091	0.1704
I-0491	0.61033	0.666	0.217	0.1943
I-0492	0.58033	0.875	0.03691	0.1805
I-0493	0.436	0.1518	0.247	0.22504
I-0494	0.57933	0.6605	0.33791	0.1943
I-0495	0.56833	0.569	0.83991	0.1805
I-0496	0.60933	0.666	0.216	0.32504
I-0497	0.57933	0.875	0.03591	0.1943
I-0498	0.435	0.1518	0.246	0.1805
I-0499	0.57833	0.6605	0.33691	0.42504
I-0500	0.56733	0.569	0.83891	0.1943
I-0501	0.60833	0.666	0.215	0.1805
I-0502	0.57833	0.875	0.03491	0.52504
I-0503	0.434	0.1518	0.245	0.1943
I-0504	0.57733	0.6605	0.33591	0.1805
I-0505	0.56633	0.569	0.83791	0.62504
I-0506	0.60733	0.666	0.214	0.1943
I-0507	0.57733	0.875	0.03391	0.1805
I-0508	0.433	0.1518	0.244	0.72504
I-0509	0.57633	0.6605	0.33491	0.1943
I-0510	0.56533	0.569	0.83691	0.1805
I-0511	0.60633	0.666	0.213	0.82504
I-0512	0.57633	0.875	0.03291	0.1943
I-0513	0.432	0.1518	0.344	0.1805
I-0514	0.57533	0.6605	0.33391	0.92504
I-0515	0.56433	0.569	0.83591	0.1943
I-0516	0.60533	0.666	0.313	0.1805
I-0517	0.57533	0.875	0.03191	0.78504
I-0518	0.431	0.1518	0.343	0.1943
I-0519	0.57433	0.6605	0.83391	0.1805
I-0520	0.56333	0.569	0.83491	0.220504
I-0521	0.60433	0.666	0.713	0.1943
I-0522	0.57433	0.875	0.03091	0.1805
I-0523	0.43	0.1518	0.342	0.230504
I-0524	0.57333	0.6605	0.83291	0.1943
I-0525	0.56233	0.569	0.83391	0.1805
I-0526	0.60333	0.666	0.712	0.240504
I-0527	0.57333	0.875	0.02991	0.1943
I-0528	0.429	0.1518	0.341	0.1805
I-0529	0.57233	0.6605	0.83191	0.250504
I-0530	0.56133	0.569	0.83291	0.1943
I-0531	0.60233	0.666	0.711	0.1805
I-0532	0.57233	0.875	0.02891	0.260504
I-0533	0.428	0.1518	0.34	0.1943
I-0534	0.57133	0.6605	0.83091	0.1805
I-0535	0.56033	0.569	0.83191	0.270504
I-0536	0.60133	0.666	0.71	0.1943
I-0537	0.57133	0.875	0.02791	0.1805
I-0538	0.427	0.1518	0.339	0.280504
I-0539	0.57033	0.6605	0.82991	0.1943
I-0540	0.55933	0.569	0.83091	0.1805
I-0541	0.60033	0.666	0.709	0.290504
I-0542	0.57033	0.875	0.02691	0.1943
I-0543	0.426	0.1518	0.338	0.1805
